# Supplementary material for: Quality of online video resources concerning patient education for neck pain: A YouTube-based quality-control study
Source: Front Public Health. 2022 Sep 21;10:972348. doi: 10.3389/fpubh.2022.972348 (PMC9533122; doi:10.3389/fpubh.2022.972348)
Supplement: Supplementary file 1 [file Table_1.XLSX]

## Sheet: Sheet1
Number	Websites	Title	source	content	views	views per day	likes	likes per day	likes per view	like ratio	dislike	dislikes per day	length	comments	comments per day	gap(duration since the video was posted)	channel subscribers(w)	VPI	JAMA	DISCERN	GQS	NPSS
1	How to Ease Neck Pain at Home - YouTube	How to Ease Neck Pain at Home	academic	Exercise training	754458	1053.71	11000	15.3631	0.01458	97.0617	333	0.465084	357	896	1.2514	716	34.9	1022.75	3	3	3	3
2	Neck Pain Causes and Treatment - Everything You Need To Know - Dr. Nabil Ebraheim - YouTube	Neck Pain Causes and Treatment - Everything You Need To Know - Dr. Nabil Ebraheim	academic	Information about disease	111504	596.278	1433	7.6631	0.0128516	97.1525	42	0.224599	677	47	0.251337	187	98.9	579.299	3.75	4	5	15
3	The Best Way to Fix Neck Pain at Home - YouTube	The Best Way to Fix Neck Pain at Home	academic	Nonsurgical	696019	1139.15	17000	27.8232	0.0244246	98.6365	235	0.384615	553	842	1.37807	611	155	1123.61	3	2.8	3	3
4	How to Fix Neck Pain off to the Side - YouTube	How to Fix Neck Pain off to the Side	academic	Exercise training	80150	442.818	3376	18.6519	0.042121	99.2941	24	0.132597	673	242	1.33702	181	155	439.692	2.75	3	3	3
5	WORST Neck Pain Relief Exercises (and Best) - YouTube	WORST Neck Pain Relief Exercises (and Best)	academic	Information about disease	44146	1261.31	3121	89.1714	0.0706972	99.2053	25	0.714286	692	211	6.02857	35	155	1251.29	3	2.6	3	3
6	Neck Pain, Cervical Disc Herniation & Radiculopathy-Everything You Need To Know - Dr. Nabil Ebraheim - YouTube	Neck Pain, Cervical Disc Herniation & Radiculopathy-Everything You Need To Know - Dr. Nabil Ebraheim	academic	Information about disease	336750	200.208	6531	3.88288	0.0193942	98.2844	114	0.0677765	303	159	0.0945303	1682	99	196.773	3.25	3.4	4	6
7	When Chronic Neck Pain is too Much to Endure: Kathy’s Story - YouTube	When Chronic Neck Pain is too Much to Endure: Kathy’s Story	academic	Patient experience	106749	61.7046	824	0.476301	0.00771904	95.814	36	0.0208092	214	172	0.099422	1730	9.07	59.1216	3	3	4	8
8	How to Instantly Relieve Neck Pain at the BASE OF THE SKULL - YouTube	How to Instantly Relieve Neck Pain at the BASE OF THE SKULL	academic	Patient experience	758354	2579.44	27000	91.8367	0.0356034	99.0499	259	0.880952	659	1296	4.40816	294	155	2554.93	2.75	3	3	2
9	COMMON CAUSES OF NECK PAIN | Neck Pain Muscle Knot | OBTS - YouTube	COMMON CAUSES OF NECK PAIN | Neck Pain Muscle Knot | OBTS	physician	Information about disease	63062	39.837	639	0.403664	0.0101329	96.5257	23	0.0145294	196	69	0.0435881	1583	0.521	38.453	3	3	3	3
10	Dizziness and Neck Pain - Upper Cervical Instability & Occipital Nerve Compression - YouTube	Dizziness and Neck Pain - Upper Cervical Instability & Occipital Nerve Compression	physician	Information about disease	117021	70.2407	894	0.536615	0.00763965	95.8199	39	0.0234094	146	194	0.116447	1666	1.38	67.3046	3.25	3	4	3
11	Neck Pain Stretches & Exercises - Ask Doctor Jo - YouTube	Neck Pain Stretches & Exercises - Ask Doctor Jo	nonphysician	Exercise training	5653680	1559.64	70000	19.3103	0.0123813	97.2222	2000	0.551724	295	4805	1.32552	3625	166	1516.31	2.5	2.4	3	3
12	Acupressure Self Care for Neck Pain - YouTube	Acupressure Self Care for Neck Pain	physician	Nonsurgical	69057	209.264	901	2.7303	0.0130472	96.3636	34	0.10303	679	0	0	330	10.7	201.654	2.5	2.4	3	2
13	What is Causing Your Neck Pain? - YouTube	What is Causing Your Neck Pain?	nonphysician	Information about disease	31238	69.4178	630	1.4	0.0201677	97.8261	14	0.0311111	295	46	0.102222	450	414	67.9087	2	2.4	2	1
14	How to Get Rid of Neck Pain From Sleeping Wrong - YouTube	How to Get Rid of Neck Pain From Sleeping Wrong	nonphysician	Nonsurgical	1007996	1274.33	19000	24.0202	0.0188493	96.5251	684	0.864728	377	2159	2.72946	791	414	1230.05	2.5	2.4	3	2
15	3 Sleeping Positions You MUST Avoid With Neck Pain - YouTube	3 Sleeping Positions You MUST Avoid With Neck Pain	nonphysician	Nonsurgical	185755	127.404	2999	2.05693	0.0161449	97.0864	90	0.0617284	652	171	0.117284	1458	414	123.692	2.5	2.2	3	2
16	BEST Sleeping Positions For Neck Pain Relief! Tips from a Physical Therapist - YouTube	BEST Sleeping Positions For Neck Pain Relief! Tips from a Physical Therapist	nonphysician	Nonsurgical	697150	1005.99	15000	21.645	0.0215162	98.0649	296	0.427128	796	729	1.05195	693	131	986.521	2.75	2.4	3	2
17	Neck Pain Relief Stretches - 5 Minute Real Time Routine - YouTube	Neck Pain Relief Stretches - 5 Minute Real Time Routine	nonphysician	Exercise training	604251	774.681	12000	15.3846	0.0198593	98.3043	207	0.265385	488	462	0.592308	780	166	761.544	2.5	2.4	3	2
18	WORKS FAST! 2 Exercises To Relieve Neck Pain In Seconds - YouTube	WORKS FAST! 2 Exercises To Relieve Neck Pain In Seconds	nonphysician	Exercise training	318161	450.016	6432	9.0976	0.0202162	97.4103	171	0.241867	585	472	0.66761	707	131	438.361	2.75	2.4	3	3
19	NECK PAIN GONE! Daily Stretches For Neck Tightness And Pain - YouTube	NECK PAIN GONE! Daily Stretches For Neck Tightness And Pain	nonphysician	Patient experience	635734	1107.55	17000	29.6167	0.0267407	98.7052	223	0.388502	584	624	1.08711	574	131	1093.21	2.25	2.6	3	2
20	Get Rid of Painful Stiff Neck with 1 Exercise - YouTube	Get Rid of Painful Stiff Neck with 1 Exercise	nonphysician	Exercise training	140745	148.309	3186	3.35722	0.0226367	97.0158	98	0.103267	671	156	0.164384	949	414	143.883	2.25	2.6	3	2
21	Real Time Neck Pain Stretches - Ask Doctor Jo - YouTube	Real Time Neck Pain Stretches - Ask Doctor Jo	nonphysician	Exercise training	926984	441.211	13000	6.18753	0.014024	98.0318	261	0.124227	782	739	0.351737	2101	166	432.527	2	2.4	2	1
22	Neck Pain or Pinched Nerve? Avoid Surgery & Pain With 2 Self Treatments - YouTube	Neck Pain or Pinched Nerve? Avoid Surgery & Pain With 2 Self Treatments	medical	Nonsurgical	123691	170.608	2975	4.10345	0.0240519	98.1524	56	0.0772414	779	130	0.17931	725	414	167.456	2.5	2.8	3	3
23	Most Important Exercises to Help Pinched Nerve & Neck Pain. - YouTube	Most Important Exercises to Help Pinched Nerve & Neck Pain	nonphysician	Exercise training	1506184	820.362	25000	13.6166	0.0165982	97.9662	519	0.28268	735	778	0.423747	1836	414	803.677	2.75	2.8	3	2
24	Neck Pain Relief Stretches & Exercises - Ask Doctor Jo - YouTube	Neck Pain Relief Stretches & Exercises - Ask Doctor Jo	nonphysician	Exercise training	1114506	595.356	15000	8.01282	0.0134589	98.7557	189	0.100962	501	872	0.465812	1872	166	587.948	2.5	2.6	3	2
25	https://www.youtube.com/watch?v=2NOsE-VPpkE&t=7s	Neck Pain Stretches & Exercises - Ask Doctor Jo	nonphysician	Advertisement	5657954	1560.81	70000	19.3103	0.012372	97.2222	2000	0.551724	295	4809	1.32662	3625	166	1517.46	2.75	2.6	3	2
26	How to Fix a Stiff Neck in Seconds (THIS WORKS!) - YouTube	How to Fix a Stiff Neck in Seconds (THIS WORKS!)	physician	Nonsurgical	5525283	2858.4	87000	45.0078	0.0157458	96.99	2700	1.39679	426	5636	2.91568	1933	1270	2772.36	2.5	2.6	3	3
27	Absolute Best Exercise for Pinched Nerve, Neck Pain- McKenzie Method - YouTube	Absolute Best Exercise for Pinched Nerve, Neck Pain- McKenzie Method	nonphysician	Exercise training	1350959	657.721	15000	7.30282	0.0111032	96.7367	506	0.246349	600	903	0.43963	2054	414	636.258	2.5	2.8	3	3
28	10 Best Neck Pain Relief Stretches - Ask Doctor Jo - YouTube	10 Best Neck Pain Relief Stretches - Ask Doctor Jo - YouTube	nonphysician	Exercise training	636480	366.636	9606	5.53341	0.0150924	97.4141	255	0.146889	497	455	0.262097	1736	166	357.155	2.25	2.2	2	1
29	Neck Pain | Stiff Neck Pain Relief - YouTube	Neck Pain | Stiff Neck Pain Relief	nonphysician	Exercise training	108605	171.572	1411	2.22907	0.012992	95.4023	68	0.107425	404	204	0.322275	633	53.8	163.684	2.5	2.8	3	3
30	EASY Fix for Neck & Upper Back Pain-Secrets from Physical Therapists - YouTube	EASY Fix for Neck & Upper Back Pain-Secrets from Physical Therapists	nonphysician	Exercise training	555773	507.092	8924	8.14234	0.0160569	96.5801	316	0.288321	748	348	0.317518	1096	414	489.75	2.75	2.4	3	2
31	Relieve Neck Pain with These 5 Treatments - YouTube	Relieve Neck Pain with These 5 Treatments	nonphysician	Exercise training	335617	370.438	6156	6.7947	0.0183423	95.5456	287	0.316777	565	433	0.477925	906	166	353.937	2.75	2.6	3	3
32	INSTANT RELIEF - How to Treat A Pinched Neck Nerve - Physical Therapy Exercises - YouTube	INSTANT RELIEF - How to Treat A Pinched Neck Nerve - Physical Therapy Exercises	nonphysician	Advertisement	1857276	1792.74	62000	59.8456	0.0333822	98.69	823	0.794402	796	2562	2.47297	1036	131	1769.25	2.75	2.8	4	3
33	Top 3 Exercises for Neck Pain and Headaches - YouTube	Top 3 Exercises for Neck Pain and Headaches	commercial	Exercise training	718707	175.423	5077	1.2392	0.00706407	94.0359	322	0.0785941	185	111	0.027093	4097	7.62	164.96	2	2	2	1
34	Neck Pain | Cervical Disc Injury | Nucleus Health - YouTube	Neck Pain | Cervical Disc Injury | Nucleus Health	medical	Information about disease	1097326	298.755	7922	2.15682	0.00721937	95.2507	395	0.107542	236	345	0.0939287	3673	568	284.566	3.5	3.4	4	6
35	Neck Stretches for Instant pain relief - YouTube	Neck Stretches for Instant pain relief	medical	Exercise training	70326	160.196	1646	3.74943	0.0234053	99.4562	9	0.0205011	85	16	0.0364465	439	32.2	159.325	2.5	2.8	3	2
36	How to Relieve Neck Pain | Reflexology - YouTube	How to Relieve Neck Pain | Reflexology	medical	Exercise training	226365	62.9141	1484	0.412451	0.00655578	96.0518	61	0.0169539	183	32	0.00889383	3598	885	60.4301	2	2	2	1
37	What Causes Neck Pain? | Back Pain Relief - YouTube	What Causes Neck Pain? | Back Pain Relief	medical	Information about disease	52804	15.2305	134	0.0386501	0.00253769	89.3333	16	0.00461494	101	13	0.00374964	3467	885	13.6059	2.5	2.6	3	3
38	Could Tech Neck be the Cause of your Headaches or Neck Pain? - YouTube	Could Tech Neck be the Cause of your Headaches or Neck Pain?	commercial	Advertisement	966354	595.412	6350	3.91251	0.00657109	95.0457	331	0.203943	146	0	0	1623	3.13	565.913	2.5	2.2	2	3
39	Exercises to Relieve Neck and Shoulder Pain - YouTube	Exercises to Relieve Neck and Shoulder Pain	commercial	Exercise training	358633	314.59	5452	4.78246	0.0152022	98.1105	105	0.0921053	202	106	0.0929825	1140	3.74	308.646	2.25	2	2	3
40	Pinched Nerve In Neck Symptoms & Treatment - YouTube	Pinched Nerve In Neck Symptoms & Treatment	commercial	Information about disease	781890	511.373	13000	8.50229	0.0166264	97.2035	374	0.244604	439	707	0.462394	1529	22.3	497.073	2.25	2.2	3	3
41	Home Remedies for Neck Pain - YouTube	Home Remedies for Neck Pain	physician	Advertisement	84287	82.6343	1004	0.984314	0.0119117	95.9847	42	0.0411765	144	40	0.0392157	1020	180	79.3163	2.5	2.6	3	3
42	Neck Pain Guideline: Diagnosis | Part 3/7 - YouTube	Neck Pain Guideline: Diagnosis | Part 3/7	commercial	Advertisement	21119	11.459	160	0.086815	0.00757612	96.3855	6	0.00325556	152	11	0.00596853	1843	60.8	11.0449	3.25	3	4	7
43	The Secret Pressure Point To Ease Neck Pain | #OWNSHOW | Oprah Online - YouTube	The Secret Pressure Point To Ease Neck Pain | #OWNSHOW | Oprah Online	commercial	Advertisement	820554	296.229	2103	0.759206	0.0025629	95.0723	109	0.0393502	91	36	0.0129964	2770	547	281.632	2	2.2	2	2
44	Treating Your Chronic Neck Pain - YouTube	Treating Your Chronic Neck Pain	medical	Advertisement	11248	5.49756	47	0.0229717	0.00417852	90.3846	5	0.00244379	341	5	0.00244379	2046	21	4.96895	2.5	2.2	3	3
45	Patient Who Suffered With *TWO YEARS* Of Neck Pain Finally Gets Relief | Baltimore Chiropractor - YouTube	Patient Who Suffered With *TWO YEARS* Of Neck Pain Finally Gets Relief | Baltimore Chiropractor	commercial	Patient experience	666246	662.272	5049	5.01889	0.00757828	95.4984	238	0.236581	877	225	0.223658	1006	11.7	632.459	2.5	2.2	2	2
46	Yoga for Neck Pain - YouTube	Yoga for Neck Pain	individuals	Exercise training	1693067	462.334	5298	1.44675	0.00312923	87.9336	727	0.198525	190	196	0.0535227	3662	11.6	406.547	2	2.6	2	2
47	What Causes Neck Pain when Cycling (incl: three possible solutions) - YouTube	What Causes Neck Pain when Cycling (incl: three possible solutions)	individuals	Information about disease	156011	419.384	3190	8.57527	0.0204473	98.731	41	0.110215	557	186	0.5	372	2.32	414.063	2	1.6	2	1
48	Eliminate the TRUE cause of neck pain - YouTube	Eliminate the TRUE cause of neck pain	individuals	Information about disease	30247	44.0918	1234	1.79883	0.0407974	99.1165	11	0.016035	366	50	0.0728863	686	3.47	43.7023	1.75	1.6	1	1
49	Yoga Moves To Relieve Tension in the Neck & Shoulders - YouTube	Yoga Moves To Relieve Tension in the Neck & Shoulders	individuals	Exercise training	1342794	420.017	19000	5.94307	0.0141496	97.4259	502	0.157022	244	465	0.145449	3197	35	409.205	2	2	2	2
50	My TMJ Experience! TMJ Treatments, Symptoms, Neck Pain, Scams, and Surgery. TMD Tips and what helped - YouTube	My TMJ Experience! TMJ Treatments, Symptoms, Neck Pain, Scams, and Surgery. TMD Tips and what helped	individuals	Patient experience	14756	32.4308	642	1.41099	0.0435077	98.9214	7	0.0153846	1638	226	0.496703	455	0.389	32.081	2	2	2	2
Note	GQS indicates Global Quality Score; JAMA, Journal of American Medical Association; VPI, video power index; NPSS, neck pain-specific score.
